# Supplementary material for: A case of long-term herbivory: specialized feeding trace on Parrotia (Hamamelidaceae) plant species
Source: R Soc Open Sci. 2020 Oct 28;7(10):201449. doi: 10.1098/rsos.201449 (PMC7657907; doi:10.1098/rsos.201449)
Supplement: Supplement 3: Whole data for leaves and DT297 measurements used in this study [file rsos201449supp3.xlsx]

## Sheet: Feuil1
	LEAF						DT297
LOCATION	Surface area (mm^2)	Length (mm)	Width (mm)	LMA*	95% top	95% bottom	Number of holes	Surface area (mm^2)	Lenght (mm)	Width** (mm)
WILLERSHAUSEN	2460	68.58	48.71	NA			6	3.75	5.53	0.63
							6	2.93	4.95	0.51
							6	2.24	3.57	0.49
							6	2.54	4.27	0.46
							6	3.17	4.17	0.7
							4	2.41	3.42	0.71
	1913.7	69.04	31.66	47.17	106.41	20.91	7	5.93	6.76	0.81
							7	6.6	6.72	0.9
							7	6.22	7.12	0.8
							15	6.34	8.47	0.71
	1295.85	56.68	37.03	NA			6	2.85	4.24	0.61
							8	4.04	7.15	0.55
							8	2.88	5.66	0.51
							10	4.66	9.38	0.61
							6	3.01	4.92	0.51
							5	2.65	4.23	0.55
							6	2.57	4.59	0.53
							8	1.12	3.82	0.35
							5	2.54	4.76	0.59
							8	2.4	5.39	0.41
							4	1.37	2.73	0.5
	NA			NA			4	1.68	2.7	0.51
							10	5.69	6.57	0.76
							4	4.39	5.38	0.63
							8	4.67	6.36	0.64
	NA			NA			8	4.23	6.05	0.71
							7	5.59	7.73	0.79
WILLERSHAUSEN							9	6.52	7.92	0.79
	924.88	46.14	25	NA			4	3.61	3.94	0.86
							7	3.42	5.86	0.56
							4	2.62	3.69	0.57
	1495.92	63.43	29.15	NA			6	4.26	6.69	0.63
							6	2.11	3.3	0.61
							10	3.98	10.67	0.41
							8	3.36	5.95	0.62
							11	5.4	7.54	0.66
	NA			NA			9	5.59	7.41	0.73
							8	3.86	5.17	0.63
							10	5.46	8.28	0.73
							6	3.21	4.81	0.58
							6	2.31	3.55	0.65
	2439.92	65.61	50.97	46.96	105.9	20.8	6	4.25	5.64	0.7
	1932.63	64.16	41.25	43.63	98.4	19.3	12	4.65	7.45	0.53
							6	5.24	7.71	0.75
	NA			NA			8	6.39	6.83	0.9
							10	6.72	7.34	0.75
							6	4.3	5.91	0.66
							4	2.66	3.06	0.75
							12	10.14	9.67	0.9
	2051.23	67.16	40.07	48.6	109.6	21.5	8	4.72	5.23	0.78
							8	7.55	7.75	0.94
	2303.1	74.35	47.32	61.06	137.6	27.1	10	5.06	8.02	0.56
							6	3.2	5.65	0.5
							11	4.78	10.37	0.46
							6	3.57	6.08	0.52
							8	3.65	6.46	0.62
							11	7.43	10.44	0.6
	1150.37	51.69	41	104.65	235.88	46.43	4	3.3	3.82	0.7
WILLERSHAUSEN							14	14.65	14.3	0.73
							3	5.96	5.08	0.88
							8	8.01	7.76	0.91
							6	8.08	7.72	0.82
							6	7.39	7.22	0.83
							6	5.84	5.89	0.84
							5	5.31	6.36	0.78
							3	5.13	4.72	0.86
							7	7.06	6.8	0.93
							6	7.79	7.95	0.89
							12	12.05	11.9	0.96
							5	5.78	6.45	0.88
							6	5.82	6.75	0.73
							6	6.25	6.91	0.95
							6	7.07	8.02	0.92
							7	10.93	10.4	1.19
	NA			NA			7	3.88	6.34	0.6
							3	1.21	1.9	0.57
							6	4.07	6.11	0.78
							4	2.19	3.45	0.54
							5	1.62	2.79	0.49
	NA			NA			6	3.95	6.58	0.61
							8	2.22	3.59	0.51
							6	7.15	6.71	1.06
							8	12.89	8.18	0.92
							3	1.22	1.85	0.7
							3	1.82	2.41	0.69
	NA			NA			4	3.69	4.43	0.75
							3	2.03	3.28	0.55
							4	1.33	2.76	0.39
							4	1.71	2.54	0.55
	3681.14	93.78	52.59	45.49	102.6	20.2	6	3.85	5.22	0.64
WILLERSHAUSEN							4	2.2	3.15	0.56
							5	2.42	4.42	0.55
	2756.58	75.1	52.41	46.22	104.3	20.5	7	4.85	6.32	0.79
							5	3.43	4.29	0.69
							3	1.53	1.99	0.66
							8	6.67	6.72	0.85
							8	6.8	7.65	0.9
							4	2.96	3.63	0.88
							6	5	5.95	0.78
							4	5.91	7.05	0.89
							5	3.85	5.1	0.81
							7	3.83	4.34	0.8
							4	3.03	3.89	0.66
							6	2.67	3.74	0.58
	2809.26	73.06	49.07	54.42	122.7	24.1	7	2.89	4.69	0.59
							8	6.49	7.65	0.75
							6	6.19	7.79	0.73
	425.54	24.34	22.99	72.69	163.8	32.3	6	5.39	6.61	0.61
	NA			NA			4	3.44	4.32	0.63
							5	5.46	7.11	0.66
							6	6.54	9.14	0.73
	NA			NA			6	2.77	5.18	0.64
							3	2.62	4.33	0.55
							7	4.16	5.49	0.6
							7	4.03	6.4	0.6
	1749	54.95	36.48	NA	NA	NA	5	3.95	5.43	0.59
	1192.65	48.55	33.8	62.38	140.6	27.7	6	2.73	4.85	0.61
							5	1.55	2.8	0.37
							3	1.69	2.57	0.58
	2902.7	78.12	47.58	NA			6	3.51	5.67	0.55
							10	3.61	6.77	0.5
							5	3.49	4.43	0.71
WILLERSHAUSEN							8	4.29	6.57	0.56
							8	3.74	5.72	0.56
	3013.52	80.6	51.47	NA			6	4.28	5.57	0.61
							7	5.24	7.65	0.66
							6	4.15	6.94	0.59
							5	3.95	4.47	0.73
							7	4.93	6.71	0.7
							5	4	5.57	0.69
	1362.67	59.67	32.24	71.17	160.4	31.6	5	1.67	3.03	0.48
							7	5.31	6.97	0.68
							5	3.56	3.94	0.83
	2452.48	72.29	45.06	48.33	109	21.4	4	3.66	4.78	0.7
							6	3.46	5.08	0.6
	1645.11	56.16	43.84	79.3	178.7	35.2	4	3.63	4.74	0.82
							6	4.83	6.37	0.57
							8	3.78	7.54	0.55
	1832.66	59.49	39.25	59.9	135	26.6	6	4.5	5.23	0.86
							6	4.7	5.25	0.72
							8	5.79	7.48	0.7
							4	2.43	4.12	0.57
							4	3.41	4.97	0.67
HYRCANIAN	1828.77	63.02	41.75	83.42	188	37	14	6.56	8.21	0.59
	5145.16	98.09	67.82	62.78	141.51	27.8	7	3.71	5.61	0.67
	1496.99	56.07	38.06	78.49	176.9	34.8	2	0.94	1.12	0.56
	3299.9	73.06	62.68	71.06	160.17	31.5	4	2.46	3.03	0.56
	2511.68	68.68	48.06	86.6	195.18	38.4	6	2.1	4.08	0.49
							6	4.08	5.54	0.59
	1149.55	48.56	34.98	94.43	212.82	41.9	12	4.06	6.57	0.53
SHANWANG	1149.68	52.06	33.78	123.2	277.77	54.64	6	3.65	4.44	0.6
	1422.72	57.52	38.79	79.51	179.2	35.28	5	3.45	4.16	0.71
							8	5.45	6.02	0.62
							6	4.3	5.1	0.64
							7	3.81	4.48	0.61
							7	4.04	5.04	0.69
	532.18	33.01	23.21	87.54	197.3	38.84	8	4.02	5.85	0.59
							5	3.29	3.25	0.58
							5	4.15	4.2	0.52
	777.82	39.38	26.73	65.75	148.21	29.17	5	3.42	4.16	0.57
							5	2.02	4.91	0.48
							4	2.87	3.6	0.47
							5	2.515	4.8	0.54
YIXING	2774.9	78.95	50.09	62.87	141.72	27.89	9	2.28	5.95	0.59
							6	6.24	7.07	0.72
	1654.03	61.45	34.01	87.67	197.58	38.9	6	6.52	7.68	0.72
							4	3.95	4.62	0.66
